# Supplementary material for: Effects of SGLT2 Inhibitors on Renal Outcomes in Patients With Chronic Kidney Disease: A Meta-Analysis
Source: Front Med (Lausanne). 2021 Nov 1;8:728089. doi: 10.3389/fmed.2021.728089 (PMC8591237; doi:10.3389/fmed.2021.728089)
Supplement: Supplementary Figure 1 — Risk of bias. Risks of bias in the included studies. (A) The authors reviewed the risk of bias for each item in each included study. (B) Risks of bias of individual studies. +, low risk of bias; –, high risk of bias; ?, unclear risk of bias. [file Data_Sheet_1.ZIP]

Archive with 11 entries (10 files):
- ╕╜┬╝/
- ╕╜┬╝/Figure S1.png
- ╕╜┬╝/Figure S2.png
- ╕╜┬╝/Figure S3.png
- ╕╜┬╝/PRISMA_2020_checklist.doc
- ╕╜┬╝/Supplement. Search strategy.docx
- ╕╜┬╝/Table S1. Kidney outcome ascertainment and adjudication across included studies.docx
- ╕╜┬╝/Table S2. Definitions for ESKD-based kidney outcomes .docx
- ╕╜┬╝/Table S3. Difference of slope-based outcomes.docx
- ╕╜┬╝/Table S4. Sensitivity analyses.docx
- ╕╜┬╝/Table S5. GRADE Scores for each outcomes.docx
